# Supplementary material for: Data on the characterization of phthalate-degrading bacteria from Asian carp microbiomes and riverine sediments
Source: Data Brief. 2019 Aug 9;25:104375. doi: 10.1016/j.dib.2019.104375 (PMC6710636; doi:10.1016/j.dib.2019.104375)
Supplement: Supplementary file 1 [file mmc1.xlsx]

## Sheet: 500 mgL mix
Consortium SK-1 & Rhodococcus Ruber grown on 500 mg/L mix (DMP, DEP, DBP).
	SK-1			Rhodo
Time (h)	OD 600		Time (h)	OD 600
0	0.008		0	0.006
23	0.028		24	0.008
35	0.053		48	0.011
47.5	0.099		72	0.024
55.5	0.1		100	0.033
75.5	0.261		124	0.089
82.5	0.36		148	0.192
94	0.603		172	0.314
117	0.751		196	0.409
142	0.678		218	0.489
166	0.669		238	0.527
			258	0.611
			271	0.601

## Sheet: Rhodococcus
Rhodococcus ruber substrate utilization
	OD 600
Time (weeks)	DMP	DEP	DBP
0	0.006	0.004	0.007
1	0.214	0.009	0.164
2	0.468	0.01	0.388
3	0.812	0.014	0.713
4	0.764	0.019	0.958
5		0.026	0.891
6		0.031
7		0.028
8		0.026
